# Supplementary material for: Imaging-Based Characterization of a Slco2b1(-/-) Mouse Model Using [11C]Erlotinib and [99mTc]Mebrofenin as Probe Substrates
Source: Pharmaceutics. 2021 Jun 21;13(6):918. doi: 10.3390/pharmaceutics13060918 (PMC8233734; doi:10.3390/pharmaceutics13060918)
Supplement: Supplementary file 1 [file pharmaceutics-13-00918-s001.zip]

Archive with 1 entries (1 files):
- pharmaceutics-1236063- for conv supp.pdf
